# Supplementary material for: Porphyromonas gingivalis Bundled Fimbriae Interact with Outer Membrane Vesicles, Commensals and Fibroblasts
Source: Int J Mol Sci. 2025 Dec 30;27(1):383. doi: 10.3390/ijms27010383 (PMC12785474; doi:10.3390/ijms27010383)
Supplement: Supplementary file 1 [file ijms-27-00383-s001.zip]

Archive with 3 entries (3 files):
- Supplementary Figure S1.docx
- Supplementary Tables S1.xlsx
- Supplementary Tables S2.xlsx
