# Supplementary material for: Porphyromonas gingivalis Bundled Fimbriae Interact with Outer Membrane Vesicles, Commensals and Fibroblasts
Source: Int J Mol Sci. 2025 Dec 30;27(1):383. doi: 10.3390/ijms27010383 (PMC12785474; doi:10.3390/ijms27010383)
Supplement: Supplementary file 1 [file ijms-27-00383-s001.zip › Supplementary Tables S1.xlsx]

## Sheet: S1. Proteomics data OMI1071
PG.ProteinDescription	PG.ProteinGroups	PG.ProteinAccessions	PG.Genes	PG.UniProtIds	PG.ProteinNames	PG.NrOfStrippedSequencesIdentified	PG.ProteinDescription	[1] OR3_2025_07_11_GeCon_1071_1.raw.PG.Quantity	[2] OR3_2025_07_11_GeCon_1071_2.raw.PG.Quantity	[3] OR3_2025_07_11_GeCon_1071_3.raw.PG.Quantity	PG.ProteinDescription	[1] OR3_2025_07_11_GeCon_1071_1.raw.PG.IBAQ	[2] OR3_2025_07_11_GeCon_1071_2.raw.PG.IBAQ	[3] OR3_2025_07_11_GeCon_1071_3.raw.PG.IBAQ	iBAQ mean values
Protein FimA	R4X5V0	R4X5V0	fimA	R4X5V0	R4X5V0_PORGN	18	Protein FimA	70741500	74178100	69120900	Protein FimA	21014700	22168000	20088500	21090400
Protein FimC	A0AAF0BF90	A0AAF0BF90	NY151_10700	A0AAF0BF90	A0AAF0BF90_PORGN	20	Protein FimC	5714700	5028670	5555700	Protein FimC	2081530	1899560	1971410	1.98417e+06
Protein FimD	A0AAE9XIU3	A0AAE9XIU3	NY151_10705	A0AAE9XIU3	A0AAE9XIU3_PORGN	28	Protein FimD	6949160	5857850	6444230	Protein FimD	1862240	1715990	1781290	1.78651e+06
Protein FimE	A0AAE9XA67	A0AAE9XA67	NY151_10710	A0AAE9XA67	A0AAE9XA67_PORGN	30	Protein FimE	7019980	6036970	6683850	Protein FimE	3059970	2756590	3062300	2959620
