# Supplementary material for: Porphyromonas gingivalis Bundled Fimbriae Interact with Outer Membrane Vesicles, Commensals and Fibroblasts
Source: Int J Mol Sci. 2025 Dec 30;27(1):383. doi: 10.3390/ijms27010383 (PMC12785474; doi:10.3390/ijms27010383)
Supplement: Supplementary file 1 [file ijms-27-00383-s001.zip › Supplementary Tables S2.xlsx]

## Sheet: S2. Proteomics data OMI 1127
PG.ProteinDescription	PG.ProteinGroups	PG.ProteinAccessions	PG.Genes	PG.UniProtIds	PG.ProteinNames	PG.NrOfStrippedSequencesIdentified (Experiment-wide)	PG.ProteinDescription	[1] OR3_2025_07_11_GeCon_1127_re1.raw.PG.Quantity	[2] OR3_2025_07_11_GeCon_1127_re2.raw.PG.Quantity	[3] OR3_2025_07_11_GeCon_1127_re3.raw.PG.Quantity	PG.ProteinDescription	[1] OR3_2025_07_11_GeCon_1127_re1.raw.PG.IBAQ	[2] OR3_2025_07_11_GeCon_1127_re2.raw.PG.IBAQ	[3] OR3_2025_07_11_GeCon_1127_re3.raw.PG.IBAQ	iBAQ mean values
Protein FimA	Q93R80.2	Q93R80.2	fimA	Q93R80.2	FIMA6_PORGN	5	Protein FimA	7.44745e+06	8644558	10369574	Protein FimA	1.69888e+06	2.17007e+06	2313629	2.06086e+06
Protein FimC	A0AAE9XA10	A0AAE9XA10	NY149_00485	A0AAE9XA10	A0AAE9XA10_PORGN	7	Protein FimC	545526	515279	646756	Protein FimC	119851	117455	148043	128450
Protein FimD	A0AAE9XDW0	A0AAE9XDW0	NY149_00480	A0AAE9XDW0	A0AAE9XDW0_PORGN	15	Protein FimD	861909	797630	840695	Protein FimD	151497	137454	149343	146098
Protein FimE	A0AAE9X6C3	A0AAE9X6C3	NY149_00475	A0AAE9X6C3	A0AAE9X6C3_PORGN	26	Protein FimE	843000	784869	872124	Protein FimE	319735	311921	350511	327389
